# Supplementary material for: Translational Feasibility of Curcumin for Treatment of Alzheimer’s Disease: A Critical Appraisal of Clinical Challenges
Source: Antioxidants (Basel). 2026 May 18;15(5):638. doi: 10.3390/antiox15050638 (PMC13203765; doi:10.3390/antiox15050638)
Supplement: Supplementary file 1 [file antioxidants-15-00638-s001.zip]

Archive with 1 entries (1 files):
- antioxidants-4263340-supplementary.pdf
